# Supplementary material for: Treatment with Vitamin D/MOG Association Suppresses Experimental Autoimmune Encephalomyelitis
Source: PLoS One. 2015 May 12;10(5):e0125836. doi: 10.1371/journal.pone.0125836 (PMC4428830; doi:10.1371/journal.pone.0125836)
Supplement: S1 File — (XLSX) [file pone.0125836.s001.xlsx]

## Sheet: Plan1
	Daily clinical score
Groups	1	2	3	4	5	6	7	8	9	10	11	12	13	14	15	16	17	18
Control	0	0	0	0	0	0	0	0	0	0	0	0	0	0	0	0	0	0
EAE	0	0	0	0	0	0	0	0	0	0	0.333333	0.833333	1.83333	2.75	2.91667	3	2.33333	2.16667
EAE+MOG	0	0	0	0	0	0	0	0	0	0	0	0.333333	0.333333	0.416667	0.416667	0.166667	0.166667	0.166667
EAE+vitD	0	0	0	0	0	0	0	0	0	0	0	0	0	0.0833333	0.166667	0.166667	0.333333	0.333333
EAE/vitD+MOG	0	0	0	0	0	0	0	0	0	0	0	0	0	0	0	0	0	0
	Daily body weight
Groups	1	2	3	4	5	6	7	8	9	10	11	12	13	14	15	16	17	18
Control	20.88	20.6	20.82	21.02	21.38	21.12	21.06	20.96	21.44	22.16	21.78	21.56	21.56	21.7	21.82	21.8	21.46	21.46
EAE	21.4167	20.525	20.4583	20.425	20.4833	20.8417	21.1667	21.5333	22.0167	22.3833	21.7917	20.1083	18.8583	18.2583	18.4833	19.4	19.95	19.95
EAE+MOG	20.7083	19.7583	19.7083	19.75	19.875	19.975	20.2667	20.5333	20.85	21.25	21.1417	20.7583	20.6667	20.7917	21.325	21.5	21.5	21.5
EAE+vitD	21.5083	20.7667	20.4167	20.275	20.125	20.3917	20.1083	19.9333	19.0667	20.2833	18.425	19.7417	18.1667	19.4417	18.7083	19	17.5667	18.8583
EAE/vitD+MOG	20.7583	20.0583	19.6917	19.6167	19.6083	19.8417	19.6583	19.4833	19.15	20.05	18.7	20.1083	19.15	20.1167	19.6	19.8833	18.3083	19.775
	Maximum Clinical Score
Groups	EAE	EAE+MOG	EAE+vitD	EAE/vitD+MOG
Sample 1	4	1	0	0
Sample 2	3	0	0	0
Sample 3	4	0	0	0
Sample 4	3	0	0	0
Sample 5	4	1	0	0
Sample 6	4	0	0	0
Sample 7	3	1	1	0
Sample 8	4	0	0	0
Sample 9	2	0	0	0
Sample 10	2	0	1	0
Sample 11	3	1	2	0
Sample 12	2	1	0	0
Frequency of DC	Control	EAE	EAE+MOG	EAE+vitD	EAE/vitD+MOG
Sample 1	0.67	0.72	0.92	0.62	0.39
Sample 2	0.35	0.59	1.06	0.68	0.49
Sample 3	0.51	0.73	1.07	0.59	0.78
Sample 4	0.58	1.09	1.09	0.49	0.31
Sample 5		0.93	0.68	0.45	0.64
Absolute number of DC	Control	EAE	EAE+MOG	EAE+vitD	EAE/vitD+MOG
Sample 1	3333	3603	4608	3082	1962
Sample 2	1752	2935	5275	3380	2428
Sample 3	2526	3670	5372	2974	3883
Sample 4	2910	5467	5446	2468	1537
Sample 5		4646	3405	2251	3220
IFN-gamma (spleen)	EAE	EAE+MOG	EAE+vitD	EAE/MOG+vitD		IFN-gamma (CNS)	EAE	EAE+MOG	EAE+vitD	EAE/MOG+vitD
Sample 1	22620	14600	14040	23950		Sample 1	2517	4435	59	80
Sample 2	5760	26360	10840	6370		Sample 2	4445	237	38	59
Sample 3	17630	13490	6370	7000		Sample 3	934	138	4090	69
Sample 4	9550	13350	18060	7240		Sample 4	2700	70	38	384
Sample 5	6370	12640	16340	8930
Sample 6	18660	12780	24020	18920
Sample 7	10720	14930	13250	14870
Sample 8	7420	14850	20200	15770
Sample 9	6860	11700	6620	15670
IL-17 (spleen)	EAE	EAE+MOG	EAE+vitD	EAE/MOG+vitD		IL-17 (CNS)	EAE	EAE+MOG	EAE+vitD	EAE/MOG+vitD
Sample 1	562	841	632	365		Sample 1	218	163	3	6
Sample 2	354	1161	521	167		Sample 2	340	4	0	0
Sample 3	1117	191	814	338		Sample 3	155	0	158	0
Sample 4	861	283	604	211		Sample 4	263	0
Sample 5	1066	312	551	354
Sample 6	478	394	1443	264
Sample 7	586	472	524	195
Sample 8	452	289	733	415
Sample 9		206	117	441
IL-6 (spleen)	EAE	EAE+MOG	EAE+vitD	EAE/MOG+vitD		IL-6 (CNS)	EAE	EAE+MOG	EAE+vitD	EAE/MOG+vitD
Sample 1	491	907	41	266		Sample 1	265	99	26	41
Sample 2	422	559	46	18		Sample 2	161	30	0	52
Sample 3	191	841	0	11		Sample 3	296	44	169	27
Sample 4	263	758	154	240		Sample 4	367	3	0	10
Sample 5	108	487	106	139
Sample 6	941	341	208	249
Sample 7	361	524	75	119
Sample 8	1120	429	223	442
Sample 9	1026	470	102	404
IL-10 (spleen)	EAE	EAE+MOG	EAE+vitD	EAE/MOG+vitD		IL-10 (CNS)	EAE	EAE+MOG	EAE+vitD	EAE/MOG+vitD
Sample 1	125	195	39	51		Sample 1	0	51	39	0
Sample 2	88	115	16	78		Sample 2	9	0	0	0
Sample 3	45	389	21	49		Sample 3	9	0	0	0
Sample 4	69	172	48	59		Sample 4	30	0
Sample 5	40	209	43	135
Sample 6	159	95	98	114
Sample 7	84	221	53	120
Sample 8	121	195	54	151
Sample 9	129	146	30	117
	10 days		18 days
Treg (spleen)	EAE	EAE/vitD+MOG	EAE	EAE/vitD+MOG
Sample 1	7.3	9.6	6.6	7.9
Sample 2	7.1	9.8	9.7	8.8
Sample 3	8.8	7.5	7.7	8.2
Sample 4	8.1	8.2	5.8	6.5
Sample 5	9.6	9.2	9.9	8.4
Sample 6	7.4	11.1
Sample 7		8.4
Sample 8		7.9
Sample 9		8.8
	10 days		18 days
Treg (lymph node)	EAE	EAE/vitD+MOG	EAE	EAE/vitD+MOG
Sample 1	10.9	7.5	8.63	11.96
Sample 2	9.5	7.4	10.02	11.61
Sample 3	9.7	6.9	13.21	11.36
Sample 4	10.7	7.2	13.3	12.07
Sample 5	7.3	7.3	7.96	11.69
Sample 6	12.4	6.9		7.42
Sample 7		7.9
Sample 8		6.2
Sample 9		7.6
CD4+ (CNS)	EAE	EAE+MOG	EAE+vitD	EAE/vitD+MOG
Sample 1	2645	1816	978	351
Sample 2	2340	3263	537	341
Sample 3	1838	1890	825	250
Sample 4	2713	1621
CD4+CD25+Foxp3+ (CNS)	EAE	EAE+MOG	EAE+vitD	EAE/vitD+MOG
Sample 1	598	320	45	25
Sample 2	360	546	31	32
Sample 3	220	342	106	22
Sample 4	622	262
Serum calcium	Control	EAE	EAE+MOG	EAE+vitD	EAE/vitD+MOG
Sample 1	9	6.6	10.4	11.4	13.2
Sample 2	9.3	7.6	8.2	7.9	12.5
Sample 3	8.6	8	6.7	14.5	13.7
Sample 4	6.9	8.6	6.5	14.3	14.3
Sample 5	9.6	8.5	7.8	13.2	15.3
Sample 6				11.7	13.4
Serum phosphorus	Control	EAE	EAE+MOG	EAE+vitD	EAE/vitD+MOG
Sample 1	21	19	26.1	21.7	14.6
Sample 2	12.7	18	25.7	14.6	16.5
Sample 3	14.1	22.3	13.8	22	17.2
Sample 4	25.6	13.7	13.9	17.2	14.2
Sample 5		13.4	15	18.3	19.1
Sample 6			17.7
